# Supplementary material for: The clinicopathologic characteristics and prognostic significance of triple-negativity in node-negative breast cancer
Source: BMC Cancer. 2008 Oct 23;8:307. doi: 10.1186/1471-2407-8-307 (PMC2577689; doi:10.1186/1471-2407-8-307)
Supplement: Additional file 1 — Comparison between TN and non-TN breast cancer according to clinicopathologic features. [file 1471-2407-8-307-S1.xls]

## Sheet: Sheet1
Variables	No. of TN (%) (n=136)	No. of Non-TN (%) (n=529)	p value*
Age (years)			0.003
<35	18(13.2)	31(5.9)
≥35	118(86.8)	498(94.1)
Type of surgery			0.003
BCS	64(47.1)	206(38.9)
Mastectomy	72(52.9)	323 (61.1)
Pathological tumor size			0.439
<2 ㎝	76(55.9)	315(59.5)
≥2 ㎝	60(44.1)	214(40.5)
Histology
Invasive ductal carcinoma	122(89.7%)	467(88.3)
Invasive mucinous carcinoma	0(0)	23(4.3)
Invasive papillary carcinoma	2(1.5)	15(2.8)
Invasive lobular carcinoma	0(0)	8(1.5)
Metaplastic carcinoma	4(2.9)	2(0.4)
Medullary carcinoma	5(3.7)	0(0)
Tubular carcinoma	0(0)	5(0.9)
Invasive cribiriform carcinoma	1(0.7)	4(0.8)
Invasive micropapillary carcinoma	0(0)	3(0.6)
Invasive apocrine carcinoma	1(0.7)	0(0)
Mixed invasive lobular and ductal carcinoma	1(0.7)	2(0.4)
Endovascular or lymphatic tumor emboli			0.203
(-)	113(83.1)	462(87.3))
(+)	22(16.2)	64(12.1)
Unknown	1(0.7)	3(0.6)
Close resection margin			0.589
<3 mm	0(0)	5(0.9)
≥3 mm	136(100)	524(99.1)
Histologic grade			<0.001
1 or 2	41(30.1)	331(62.6)
3	79(58.1)	97(18.3)
Unknown	16(11.8)	101(19.1)
Nuclear grade			<0.001
1 or 2	49(36.0)	366(69.2))
3	83(61.0)	108(20.4)
Unknown	4(2.9)	55(10.4)
p53			<0.001
<25%	71(52.2)	425(80.3)
≥25%	65(47.8)	94(17.8)
Unknown	0(0)	10(1.9)
Ki67			<0.001
<20%	85(62.5)	495(93.6)
≥20%	51(37.5)	21(4.0)
Unknown	0(0)	13(2.5)
bcl2			<0.001
(-)	90(66.2)	108(20.8)
(+)	43(31.6)	409(77.3)
Unknown	3(2.2)	12(2.3)
EGFR			0.003
(-)	65(47.8)	275(52)
(+)	10(7.4)	10(1.9)
Unknown	61(44.9)	244(52.0)
Adjuvant chemotherapy			<0.001
None	19(14.0)	241(45.6)
Yes	117(86.0)	285(53.9)
Unknown	0(0)	3(0.6)
Relapse			0.004
None	116(85.3)	494(93.4)
Yes	20(14.7)	35(6.6)
BCS = breast conserving surgery; EGFR = epidermal growth factor receptor
*based on Pearson’s χ2 test (using Fisher’s exact test if N≤5)
