# Supplementary material for: The clinicopathologic characteristics and prognostic significance of triple-negativity in node-negative breast cancer
Source: BMC Cancer. 2008 Oct 23;8:307. doi: 10.1186/1471-2407-8-307 (PMC2577689; doi:10.1186/1471-2407-8-307)
Supplement: Additional file 2 — The correlation of clinicopathologic variables and molecular markers with relapse free survival (univariate analysis). [file 1471-2407-8-307-S2.xls]

## Sheet: Sheet1
Variables	No. of patients (n=683) (%)	4 year RFS rate (%)	HR	95% CI	p value*
Age(years)
<35	51 (7.5)	78.6	3.19	1.611-6.318	0.0004
≥35	632 (92.5)	93.2
Type of surgery
BCS	284 (41.6)	90	0.589	0.351-0.986	0.0427
Mastectomy	399 (58.4)	93.7
Pathological tumor size
<2 ㎝	399(58.5)	93	0.595	0.355-0.996	0.0225
≥2 ㎝	284(41.5)	89.5
Endovascular or lymphatic tumor emboli
(-)	589 (86.2)	93	0.483	0.260-0.896	0.018
(+)	90 (13.2)	86.1
Unknown	4 (0.6)
Close resection margin
<3 mm	678 (99.3)	60	5.729	1.396-23.512	0.006
≥3 mm	5 (0.7)	92.4
Histologic grade
1 or 2	379(55.5)	92.8	0.658	0.376-1.150	0.1411
3	184(26.9)	87.9
Unknown	120(17.6)
Nuclear grade
1 or 2	421 (61.6)	93	0.663	0.389-1.128	0.127
3	202(29.6)	88.5
Unknown	60(8.8)
ER
(-)	274 (40.1)	87.4	2.609	1.535-4.435	0.0002
(+)	409 (59.9)	95.4
PR
(-)	410 (60.0)	90.1	1.755	0.986-3.123	0.054
(+)	273 (40.0)	95.3
HER2
Positive	175 (25.6)	92.5	1.015	0.559-1.840	0.712
Undetermined	123 (18)	93	0.793	0.316-1.728
Negative	385 (56.4)	91.9
Groups accoding to HR and HER2 status
Triple-negative	136(19.9)	85.5	2.445	1.411-4.236	0.001
Non-triple negative	529(77.5)	94.2
HRs-negative and HER2-undetermined	18(2.6)	-
p53
<25%	502 (73.5)	92.7	0.729	0.417-1.275	0.2686
≥25%	171 (25.0)	90.8
Unknown	10 (1.5)
Ki67
<20%	596 (87.3)	93.3	0.422	0.223-0.799	0.0064
≥20%	74 (10.8)	83.2
Unknown	13 (1.9)
bcl2
(-)	209 (30.6)	87.1	2.249	1.338-3.781	0.0017
(+)	459 (67.2)	94.5
Unknown	15 (2.2)
EGFR
(-)	348 (51.0)	92.4	1.726	0.234-12.726	0 .5855
(+)	22 (3.2)	94.7
Unknown	313 (45.8)
Adjuvant chemotherapy
None	262 (38.4)	94.3	0.645	0.366-1.135	0.1285
Yes	418 (61.2)	90.8
Unknown	3 (0.4)
RFS = relapse free survival; HR, hazard ratio; CI, confidence interval.
*based on log-rank test
